# Supplementary material for: Eigenvalue Ratios Reveal Shared Binding Pocket Shapes in RNA and Protein Structures
Source: Comput Struct Biotechnol J. 2026 Apr 20;35(1):0022. doi: 10.34133/csbj.0022 (PMC13094404; doi:10.34133/csbj.0022)
Supplement: Supplementary 1 — Section S1: Table S1 Section S2: Fig. S2 Section S3: Fig. S3 Section S4: Tables S4.2 and S4.3 Section S5: Table S5 Section S6: Tables S6.1 and S6.2 and Fig. S6 Section S7: Fig. S7 and Table S7.2 Section S8: Fig. S8 Section S9: Tables S9.1, S9.2, and S9.3 Section S10: Fig. S10 and Table S10 Data S11: Table S11 [file csbj.0022.f1.zip › Table_S1.csv]

Index;PDB_ID;Chain_ID;Ligand_ID;UniProt_ID;CATH_Annotations
0;1AF0;A;0Z9;['P23694'];['3.40.390.10']
1;1B33;B;MEN;['P00318'];['1.10.490.20']
2;1B4U;D;DHB;['P22635'	'P22636'];['1.10.700.10'	'3.40.830.10']
3;1CY8;A;T3P;['P06612'];['3.40.50.140'	'1.10.460.10'	'1.10.290.10']
4;1DIA;A;L24;['P11586'];['3.40.50.720'	'3.40.50.10860'	'None']
5;1DZH;I;CYF;['P01008'];['2.30.39.10'	'None'	'3.30.497.10']
6;1G4A;F;DAT;['P0A6H5'];['3.40.50.300'	'1.10.8.60']
7;1H4S;A;P5A;['Q5SM28'];['3.30.930.10']
8;1I33;A;TND;['Q27890'];['3.40.50.720'	'3.30.360.10']
9;1IBV;B;PVH;['P00862'];['None'	'4.10.510.10']
10;1JR0;D;A24;['P01556'];['2.40.50.110']
11;1JSR;A;LDO;['P06608'];['3.40.50.40'	'3.40.50.1170']
12;1L5M;A;7RA;['Q05603'];['3.40.50.10210']
13;1LPB;B;MUP;['P16233'];['3.40.50.1820']
14;1M06;X;3DR;['P69548'	'P08767'];['None'	'2.60.169.10']
15;1NJJ;A;ORX;['Q9TZZ6'];['3.20.20.10'	'2.40.37.10']
16;1OBC;A;2AD;['Q72GM3'];['3.90.740.10']
17;1OS6;A;DXC;['Q8GGK7'];['3.90.10.10']
18;1PG0;A;MOD;['P00959'];['3.40.50.620']
19;1PYY;B;TRV;['P59676'];['3.40.710.10']
20;1QCA;A;FUA;['P00484'];['3.30.559.10']
21;1R6N;A;434;['P04015'];['2.170.200.10'	'1.10.287.30']
22;1T84;A;WSK;['P42768'];['3.90.810.10']
23;1TLW;A;THM;['P0A927'];['2.40.230.20']
24;1UYO;X;CXE;['E6MVD9'];['2.40.128.130']
25;1W27;A;MDO;['P24481'];['1.10.275.10'	'None'	'1.20.200.10']
26;1WB8;A;PMS;['P80857'];['1.10.287.990'	'3.55.40.20']
27;1WMF;A;SME;['Q93UV9'];['3.40.50.200']
28;1X2H;A;LPA;['P32099'];['3.30.930.10'	'3.30.390.50']
29;1X9T;A;C15;['P03276'];['3.90.1620.10']
30;1XK9;A;P34;['P11439'];['3.90.175.10']
31;1Y2F;A;WAI;['P77173'];['3.30.1400.10']
32;1Y9T;A;HHG;['P0A1X2'];['2.40.128.230']
33;1YTE;A;PCP;['Q9HJ28'];['3.20.20.70']
34;1Z6F;A;BO9;['P0AEB2'];['3.40.710.10']
35;1ZXV;A;MFM;['P15917'];['3.40.390.10'	'1.10.2030.10']
36;2AB8;A;MTP;['Q9TVW2'];['3.40.1190.20'	'3.30.1110.10']
37;2ABR;A;CYR;['P13981'];['3.75.10.10']
38;2AEV;A;LLP;['Q57622'];['3.40.640.10']
39;2AF6;G;BRU;['P9WG57'];['6.10.140.440'	'3.30.70.3180']
40;2BDO;A;BTN;['P0ABD8'];['2.40.50.100']
41;2BF3;B;HTO;['Q00459'];['3.90.56.10']
42;2CHT;L;TSA;['P19080'];['None'	'3.30.1330.40']
43;2CJE;A;DUN;['O15826'];['1.20.1680.10'	'1.20.1670.10']
44;2D3B;C;MSL;['P38561'];['3.30.590.10'	'3.10.20.70']
45;2DCM;A;GA0;['Q7MUW6'];['2.140.10.30'	'3.40.50.1820']
46;2F17;A;PYI;['Q9R0M5'];['2.60.120.320'	'3.40.50.10240']
47;2F1K;A;OMT;['P73906'];['3.40.50.720'	'1.10.3660.10']
48;2FAU;A;CAF;['O75436'];['2.60.40.640']
49;2FCP;A;LIM;['P06971'];['2.40.170.20']
50;2FIE;L;A74;['P09467'];['3.30.540.10']
51;2G0B;B;NLT;['Q8KNZ7'];['3.40.630.30']
52;2GLM;A;SCB;['O25928'];['None'	'3.10.129.10']
53;2HS4;A;FGR;['Q9X0X3'];['3.30.1330.10'	'3.90.650.10']
54;2HWG;A;NEP;['P08839'];['3.50.30.10'	'3.20.20.60']
55;2HZA;B;3CM;['P0A6Z6'];['1.10.1220.10'	'3.30.70.1150'	'None']
56;2IAH;I;PVE;['P48632'	'None'];['2.170.130.10'	'None'	'2.40.170.20']
57;2ICA;A;2IC;['P20701'];['None'	'3.40.50.410']
58;2IVJ;A;BCV;['P05326'];['None'	'2.60.120.330']
59;2J4E;D;IMP;['Q9BY32'];['3.90.950.10']
60;2JCH;A;PL7;['O70038'];['3.40.710.10']
61;2JGQ;A;QGA;['P56076'];['3.20.20.70']
62;2JU4;A;RCY;['P04972'];['4.10.1120.10']
63;2LH8;A;VIB;['P04273'];['1.10.790.10']
64;2MAD;L;TRQ;['P22641'];['2.60.30.10']
65;2N06;A;44Z;['O15151'];['1.10.245.10']
66;2NSH;A;NIA;['P0AG18'];['3.40.50.1970']
67;2NVA;C;PL2;['Q84527'];['3.20.20.10'	'2.40.37.10']
68;2O0X;A;SKP;['P9WPY5'];['3.65.10.10']
69;2O7O;A;DXT;['P0ACT4'];['None'	'1.10.10.60'	'1.10.357.10']
70;2ON6;A;IMH;['P00491'];['3.40.50.1580']
71;2OZ6;A;CMP;['P55222'];['2.60.120.10'	'1.10.10.10']
72;2P8C;A;SUG;['Q81IL5'];['3.20.20.120'	'3.30.390.10']
73;2P94;A;ME4;['P00742'];['2.40.10.10']
74;2PAE;A;TYD;['Q6T1W8'];['2.60.120.10']
75;2PAU;A;D5M;['P76491'];['1.10.3210.10']
76;2PBJ;A;GSH;['Q9N0A4'];['6.20.200.30'	'3.40.30.10'	'1.20.1050.10']
77;2PFC;A;PLM;['P9WM67'];['3.10.129.30']
78;2PJB;B;983;['P09955'];['3.40.630.10']
79;2PUN;A;SR1;['O31663'];['3.30.200.20'	'3.90.1200.10']
80;2Q85;A;973;['P08373'];['3.90.78.10'	'None'	'3.30.465.10']
81;2QCB;A;KYS;['P22629'];['2.40.128.30']
82;2QK8;A;MTX;['Q81R22'];['3.40.430.10']
83;2QNB;A;BZD;['P00489'];['3.40.50.2000']
84;2R1V;B;NYS;['Q99497'];['3.40.50.880']
85;2R2L;B;PB9;['Q04631'	'Q02293'];['1.25.40.120'	'1.50.10.20']
86;2R42;A;FPS;['P17256'];['3.30.230.10']
87;2R4F;A;RIE;['P04035'];['1.10.3270.10'	'3.30.70.420'	'3.90.770.10']
88;2R7C;A;PSH;['Q03243'];['3.90.1400.10'	'3.30.428.20'	'None']
89;2R7L;A;AMZ;['Q57600'];['3.30.470.20'	'3.40.50.20']
90;2RS3;1;W59;['P03303'];['2.60.120.20']
91;2V0C;A;ANZ;['Q7SIE4'];['3.40.50.620'	'3.90.740.10'	'None']
92;2VCB;A;OAN;['A0A0H2YU91'];['1.20.120.670'	'3.20.20.80']
93;2VOX;A;KYN;['G1UBC6'];['2.60.120.1220']
94;2VPR;A;TDC;['P51561'];['None'	'1.10.10.60'	'1.10.357.10']
95;2WQ4;A;SFU;['B4EH86'];['2.60.120.760']
96;2X2V;A;DPV;['P22483'];['1.20.20.10']
97;2X8O;A;OIN;['Q8DR52'];['2.10.270.20']
98;2Y2B;A;MHI;['P82974'];['3.40.80.10']
99;2Y6I;B;IPI;['None'	'Q9X721'];['None']
100;2YD0;A;BES;['Q9NZ08'];['1.25.50.20'	'1.10.390.10'	'2.60.40.1730']
101;2Z2M;B;CDS;['P14677'];['3.40.710.10']
102;2ZE6;A;DST;['P58758'];['3.40.50.300'	'1.10.287.890']
103;2ZO5;B;PG6;['L0DSL2'];['1.10.1130.10'	'1.20.140.10']
104;2ZSH;A;GA3;['Q9MAA7'];['3.40.50.1820']
105;3B2Q;B;AES;['Q60187'];['3.40.50.12240']
106;3BLA;B;DD3;['Q96C86'];['3.30.428.10']
107;3BQF;A;SSM;['Q9JWM8'];['3.30.1060.10']
108;3C3D;A;FO1;['Q8PVT6'];['1.10.8.240'	'3.40.50.10680']
109;3D52;A;GHR;['Q24451'];['3.20.110.10'	'2.70.98.30']
110;3EKS;A;CY9;['P10987'];['None'	'3.30.420.40']
111;3EP6;A;SMM;['P17707'];['3.30.360.50'	'3.60.90.10'	'None']
112;3EPN;A;IRN;['Q9A6Q5'];['3.20.20.540']
113;3FD5;A;AP2;['P49903'];['3.30.1330.10'	'3.90.650.10'	'None']
114;3G5I;A;DNB;['P41409'];['3.90.245.10']
115;3GN5;B;MEQ;['Q46864'];['1.10.260.40']
116;3GSH;B;ASY;['P07597'];['None'	'1.10.110.10']
117;3GZN;I;B39;['Q15843'	'Q8TBC4'];['3.10.20.90'	'None'	'3.40.50.720']
118;3H52;A;486;['O75376'	'P04150'];['None'	'1.10.565.10']
119;3HL8;A;BBP;['P04995'];['None'	'3.30.1520.20']
120;3HUM;A;CEW;['A0A0H2WY27'];['3.40.710.10']
121;3KIF;D;GDL;['Q27084'];['2.20.25.650']
122;3MOO;A;VEA;['Q54AI1'];['1.20.910.10']
123;3MPH;A;AGQ;['P19801'];['3.10.450.40'	'2.70.98.20']
124;3MR0;A;PG5;['Q2T6J3'];['3.30.450.20'	'6.10.250.490']
125;3MTW;A;M3R;['Q9A4Z9'];['3.20.20.140']
126;3N7R;B;N7R;['Q16602'	'O60894'];['4.10.1240.10'	'1.10.150.510']
127;3NAM;A;OTK;['B6CAM1'];['1.20.1110.10']
128;3NDV;D;NDV;['Q52VH2'];['3.60.70.12']
129;3NJQ;B;NJQ;['P88911'];['3.20.16.10']
130;3OJ8;A;OJ8;['P97612'];['3.90.1300.10']
131;3PA8;A;621;['Q189K3'];['3.40.50.11050']
132;3PEJ;A;BC2;['Q8I0V4'];['3.30.565.10']
133;3PFG;A;TLO;['P95748'];['2.20.130.10'	'3.40.50.150']
134;3PMD;A;11A;['Q44635'];['1.10.490.70']
135;3PTY;A;AFO;['P9WNL5'];['None'	'3.40.190.160']
136;3PYA;A;AG8;['Q38802'];['1.50.10.160'	'1.50.10.130']
137;3Q8H;A;AO9;['Q63T71'];['3.30.1330.50']
138;3QVL;A;5HY;['A6T9E8'];['3.40.50.12500']
139;3RO0;D;TPT;['P46107'];['3.40.630.20']
140;3ROX;A;TEP;['Q8K4Z3'];['3.40.50.10260']
141;3STD;C;MQ0;['P56221'];['None'	'3.10.450.50']
142;3SV3;A;5SI;['P19821'];['3.30.70.370']
143;3T3N;B;OMC;['Q72JJ7'];['3.40.50.10710'	'3.60.15.10']
144;3T8M;A;3T8;['P48736'];['None'	'3.30.1010.10'	'1.10.1070.11']
145;3TDC;A;0EU;['O00763'];['None']
146;3TZI;A;ACD;['Q05769'];['1.10.640.10']
147;3U88;A;GGB;['O00255'];['None']
148;3UJN;A;CYG;['P74881'];['None'	'1.10.8.750']
149;3UKR;B;CKH;['P61157'	'A7MB62'];['3.90.640.10'	'3.30.420.40']
150;3UM8;B;1CY;['A7UD81'];['3.40.430.10']
151;3UWN;A;UWN;['Q9Y468'];['2.30.30.140']
152;3V3M;A;0EN;['P0C6U8'];['2.40.10.10']
153;3V4V;B;0DU;['P26010'	'P13612'];['3.40.50.410'	'2.130.10.130']
154;3VW7;A;VPX;['P00720'	'P25116'];['1.20.1070.10']
155;3WDE;B;WLU;['P9WPC9'	'None'];['1.10.1780.10'	'None']
156;3WGW;B;T2B;['P12004'];['None'	'3.70.10.10']
157;3ZBZ;A;OVE;['P16330'];['3.90.1740.10']
158;3ZM5;A;IGM;['Q8DNV6'];['3.40.1190.10'	'3.90.190.20'	'3.40.1390.10']
159;4A1O;A;JLN;['P9WHM7'];['3.40.50.1380']
160;4A55;A;P08;['P42337'];['None'	'3.30.1010.10'	'1.10.1070.11']
161;4ANJ;A;CR2;['Q29122'	'P42212'];['3.40.850.10'	'2.30.30.360']
162;4AU5;B;LMU;['P13738'];['1.20.1530.10']
163;4B55;A;P18;['B2HIZ6'];['2.40.128.150'	'3.30.2140.10']
164;4BET;A;CDC;['Q5ZXN6'];['None']
165;4BWP;A;AN2;['Q95RR8'];['1.10.510.10']
166;4CJN;B;QNZ;['A0A0J9X1X5'];['3.10.450.100'	'3.90.1310.10']
167;4CP9;B;CN8;['Q05097'];['2.60.120.430']
168;4EEC;C;GHP;['Q8KLM3'];['3.40.50.300'	'1.25.40.460']
169;4F0X;B;0OR;['O95822'];['1.20.140.90'	'3.40.630.150']
170;4GIM;A;PSU;['P33025'];['3.40.1790.10']
171;4I5L;G;1ZN;['P67775'	'None'];['None'	'3.60.21.10']
172;4I7D;B;PRK;['Q8IUQ4'	'Q27934'];['2.60.210.10'	'None'	'3.30.40.10']
173;4IAQ;A;2GM;['P28222'	'P0ABE7'];['1.20.1070.10']
174;4K88;A;HFG;['P07814'];['3.30.930.10']
175;4LNG;B;JAN;['Q4WPS9'	'Q4WP27'];['1.25.40.120'	'1.50.10.20']
176;4LZJ;D;22H;['P44862'];['1.10.8.1080'	'3.40.50.10490']
177;4MGY;E;H07;['Q9EQZ6'];['1.20.870.10'	'2.60.120.10']
178;4NB5;B;2JT;['I6Y8F7'];['1.10.287.160'	'1.10.10.10']
179;4NBJ;A;D3Y;['Q8IIS0'];['3.50.80.10']
180;4O79;B;ASC;['Q9SWS1'];['1.20.120.1770']
181;4PIE;A;3FO;['P03252'];['3.40.395.10']
182;4PX5;A;2WZ;['Q14397'];['None'	'3.40.50.10490']
183;4TQQ;L;UQ1;['P0C0Y7'	'P0C0Y8'	'P0C0Y9'];['1.20.85.10'	'3.90.50.10']
184;4TSQ;A;HXG;['B9W5G6'];['2.60.270.20']
185;4U5C;A;FWD;['P19491'];['None']
186;4U91;E;3F7;['None'	'Q03555'];['None'	'2.40.340.10']
187;4USJ;B;X2W;['Q9SCL7'];['3.40.1160.10']
188;4V0S;A;2HN;['P9WPX7'];['3.40.50.9100']
189;4V15;A;PLP;['A0A0J9X243'];['3.20.20.10'	'2.40.37.20']
190;4WH9;A;3M8;['P30305'];['3.40.250.10']
191;4WHS;D;MHO;['P00436'	'P00437'];['2.60.130.10']
192;4WKV;C;3QK;['Q9I194'];['1.10.439.10'	'3.60.20.10']
193;4XR4;B;1PS;['O32323'];['3.40.50.720'	'3.30.360.30']
194;4YBT;A;4BV;['O15164'];['1.20.920.10']
195;4YFA;C;DKA;['A0ACD6B9T6'];['None'	'1.10.439.10'	'3.60.20.10']
196;4Z7F;A;FOL;['Q837A3'];['1.10.1760.20']
197;4ZDL;A;PLR;['Q9HD40'];['3.40.640.10']
198;5AMK;A;EF2;['A4TVL0'];['None'	'2.170.150.20']
199;5ANL;A;RBQ;['Q8NEB9'];['None'	'1.10.1070.11'	'3.30.1010.10']
200;5C9R;A;4YZ;['P9WK17'];['3.20.20.360'	'1.20.1220.12']
201;5CB0;A;Z6X;['P0AAC0'];['3.40.50.12370']
202;5CI9;A;549;['P50616'];['None'	'3.90.640.90']
203;5CIK;A;CIT;['Q8P839'];['3.90.230.10'	'3.40.350.10']
204;5CIU;C;M3L;['Q9UBC3'	'Q71DI3'];['None'	'2.30.30.140']
205;5D0R;A;B1T;['Q96PN6'];['3.30.70.1230']
206;5D5D;A;78M;['P18895'];['2.40.160.100']
207;5DF8;A;59F;['Q51504'];['3.40.710.10']
208;5DIV;A;5BH;['Q13451'];['3.10.50.40']
209;5DNX;B;5LD;['P58880'];['3.30.230.40'	'None']
210;5DXU;A;5H5;['O00329'];['None'	'1.10.1070.11'	'3.30.1010.10']
211;5E26;A;PAU;['Q9BZ23'];['6.10.10.60'	'3.30.420.510'	'3.30.420.40']
212;5E80;B;5KP;['O43924'];['2.70.50.40']
213;5EIY;A;43Y;['Q3J125'];['None']
214;5EJW;A;5PZ;['Q8VDS3'];['None'	'2.40.50.40']
215;5EUE;A;5S5;['Q67PY4'];['3.40.640.10'	'6.10.140.2150'	'3.90.1150.10']
216;5FHZ;A;REA;['P47895'];['3.40.309.10'	'3.40.605.10'	'None']
217;5G26;A;97N;['P43261'];['2.40.160.160']
218;5GXO;A;ALY;['P04179'];['1.10.287.990']
219;5HE2;A;F0S;['P21146'];['3.30.200.20'	'1.10.510.10'	'None']
220;5HFU;A;603;['P52789'];['3.40.367.20'	'3.30.420.40']
221;5HGL;A;1B0;['P12493'];['1.10.375.10'	'1.10.1200.30']
222;5HR7;B;CAS;['P36979'];['3.20.20.70'	'1.10.150.530']
223;5HXZ;D;MHA;['Q8RSQ2'];['3.30.1330.170'	'3.30.1330.180'	'3.30.1330.160']
224;5IXM;C;C8E;['Q8ZIK3'];['None']
225;5JJ5;A;6L0;['A0A062WLD9'];['3.40.50.1980']
226;5JPM;B;TYS;['O00187'	'P0C0L4'];['None'	'2.40.10.10']
227;5JS2;B;6NW;['Q9UKV8'];['None'	'3.30.420.10'	'3.40.50.2300']
228;5JXQ;A;6OK;['P28720'];['3.20.20.105']
229;5K2M;I;UN1;['Q5JFW0'];['3.30.1490.20'	'3.30.470.20'	'3.40.50.20']
230;5K2O;A;TP9;['P17597'];['3.40.50.970']
231;5KK7;C;Z5L;['Q9UKM7'];['1.50.10.10']
232;5KOJ;A;HCA;['A9H5W8'	'A9H5W5'];['3.40.50.1980']
233;5KTO;A;NTM;['O57767'];['3.40.50.10800'	'None']
234;5L2N;A;6ZU;['P00352'];['3.40.309.10'	'3.40.605.10']
235;5L6H;B;6O2;['P22515'	'P05759'];['3.40.50.720'	'None']
236;5LQ0;A;PTR;['P07355'];['1.10.220.10']
237;5LTC;B;R1A;['Q9KR64'];['3.40.190.170']
238;5LTN;A;XI7;['P14240'];['3.30.70.2640'	'None']
239;5M0Y;A;P6G;['A3DF10'];['2.60.40.680']
240;5M47;A;API;['Q8NP73'];['3.10.310.10']
241;5M66;A;ADN;['A0A087WNH6'];['3.40.50.1480'	'3.40.50.720'	'None']
242;5MIO;B;LOC;['P81947'	'D0VWY9'];['3.40.50.1440'	'3.30.1330.20']
243;5MRH;A;Q9Z;['Q99523'];['None']
244;5MXC;A;MFU;['P18891'];['2.120.10.70']
245;5N0M;A;8HT;['Q9UM07'];['3.75.10.10']
246;5N28;A;TRX;['H1KXL5'];['1.20.840.10']
247;5N6V;A;1PE;['Q9ZEU2'];['3.20.20.80'	'1.10.1740.10'	'3.90.400.10']
248;5NBN;C;LAR;['P60010'];['3.90.640.10'	'3.30.420.40']
249;5NGE;A;8WK;['Q93009'];['None']
250;5NGV;L;PG4;['Q13705'	'None'];['None'	'2.10.60.10']
251;5NJB;A;MES;['P0AGG8'];['None']
252;5NSQ;A;BB2;['Q385B0'];['3.40.630.10']
253;5NSW;B;BOG;['Q9I0Y7'];['None'	'2.20.200.10'	'1.20.1600.10']
254;5NZY;A;CE3;['Q6PJP8'];['3.40.50.12650']
255;5OAQ;A;MYR;['Q15561'];['2.70.50.80']
256;5OPC;A;A1Z;['Q9NWT6'];['2.60.120.10']
257;5OY2;A;3DM;['B9W4V6'];['1.10.489.10']
258;5TO3;B;0G6;['P07204'	'P00734'];['None']
259;5TR4;B;61T;['P0CG53'	'P22515'];['3.40.50.720'	'None']
260;5U1X;A;7RV;['G1M6C4'];['2.60.490.10']
261;5U5M;D;56C;['None'];['2.60.40.10'	'None']
262;5USF;A;YSA;['A0A3Q8ID88'];['3.40.50.620']
263;5VKG;A;4N1;['Q99816'];['3.10.110.10']
264;5XPD;A;DCM;['Q9FGQ2'];['None']
265;5XXJ;A;8HF;['Q9H7B4'];['None'	'1.25.40.970'	'1.25.40.10'	'2.170.270.10'	'1.10.220.160']
266;5Z0L;B;DAH;['Q83WS2'	'Q83WS1'];['1.10.1280.10'	'3.30.1880.10']
267;5ZPR;A;TYQ;['P46881'];['2.70.98.20']
268;5ZSL;B;9K9;['B3Y653'];['3.80.10.10']
269;5ZYK;A;9MC;['Q9Y5P4'];['3.30.530.20']
270;6APV;A;3L4;['Q07010'];['3.40.50.2020']
271;6B0Z;A;C81;['O75874'];['3.40.718.10']
272;6B4L;A;CJY;['Q07820'];['1.10.437.10']
273;6B58;B;PBF;['P00363'	'P64559'];['None'	'1.10.150.250']
274;6B69;D;FZS;['P9WKD3'];['3.40.710.10']
275;6B73;A;CVV;['P41145'	'P0ABE7'];['1.20.1070.10']
276;6B8A;A;CZG;['Q9I4X0'];['3.40.190.290']
277;6BB0;D;D3S;['P00338'];['3.40.50.720'	'3.90.110.10']
278;6BGX;A;DKV;['P29375'];['2.60.120.650']
279;6BJD;A;E64;['P20807'];['3.90.70.10'	'None']
280;6BUL;B;E9J;['Q2YUF3'];['3.40.50.720'	'6.10.240.10']
281;6BUV;B;E9A;['P9WJJ5'];['3.40.50.620']
282;6BWW;A;CM5;['P00178'];['1.10.630.10']
283;6BX4;A;DMU;['Q6J5N4'	'None'];['2.60.40.10'	'None']
284;6C9C;A;EU1;['Q02H34'];['3.30.230.20'	'3.30.1700.10']
285;6CDZ;A;CB3;['P0A884'];['None'	'3.30.572.10']
286;6CFG;B;EZ7;['Q6DQ18'	'Q5EP31'];['3.90.20.10'	'2.10.77.10']
287;6CWW;A;4CF;['Q8RBX6'];['3.90.1520.10']
288;6DAM;A;PQQ;['A0A3F2YLY8'];['2.140.10.10']
289;6EVE;A;4LU;['Q03034'];['None']
290;6EYL;A;152;['Q45462'];['3.40.190.10'	'None'	'3.40.190.120']
291;6F2J;A;7MT;['P00698'];['1.10.530.10']
292;6FN9;A;DW8;['P63104'];['1.20.190.20']
293;6G2L;A;EJ8;['Q9NPB1'];['1.10.40.40'	'3.40.50.1000']
294;6GNS;A;F65;['Q4Q5S8'];['None'	'3.40.630.170']
295;6I17;A;GZW;['Q16658'];['2.80.10.50']
296;6I2S;A;TD6;['A0R2B1'];['3.40.50.970']
297;6IEN;A;AS1;['P9WPY7'];['1.10.275.10'	'None'	'1.20.200.10']
298;6MI1;B;U1Y;['Q9XEI3'];['3.40.50.1700'	'3.20.20.300']
299;6N9A;D;KG4;['Q9X1W7'	'Q9WXZ2'];['None'	'3.30.420.40']
